# Supplementary material for: Optical Alignment and Optical Orientation of Excitons in CdSe/CdS Colloidal Nanoplatelets
Source: Nanomaterials (Basel). 2023 Aug 24;13(17):2402. doi: 10.3390/nano13172402 (PMC10489814; doi:10.3390/nano13172402)
Supplement: Supplementary file 1 [file nanomaterials-13-02402-s001.zip]

Archive with 1 entries (1 files):
- nanomaterials-2552552-supplementary.pdf
